# Supplementary material for: Telomere-to-Telomere Genome Assembly of Tibetan Medicinal Mushroom Ganoderma leucocontextum and the First Copia Centromeric Retrotransposon in Macro-Fungi Genome
Source: J Fungi (Basel). 2023 Dec 27;10(1):15. doi: 10.3390/jof10010015 (PMC10817607; doi:10.3390/jof10010015)
Supplement: Supplementary file 1 [file jof-10-00015-s001.zip]

Archive with 1 entries (1 files):
- jof-2778787-supplementary.pdf
